# Supplementary material for: Trophic ecology of Mexican Pacific harbor seal colonies using carbon and nitrogen stable isotopes
Source: PLoS One. 2020 Jan 22;15(1):e0225889. doi: 10.1371/journal.pone.0225889 (PMC6975529; doi:10.1371/journal.pone.0225889)
Supplement: S1 Dataset — δ13C and δ15N values for each pup fur sample to analyze trophic ecology of Pacific harbor seal females at five sites west off the Baja California Peninsula, Mexico. (XLSX) [file pone.0225889.s002.xlsx]

## Sheet: focas.siber
Sites	C	N
Todos Santos Island	-16.15	17.96
Todos Santos Island	-15.67	18.24
Todos Santos Island	-15.69	18.52
Todos Santos Island	-15.66	18.26
Todos Santos Island	-16.18	18.01
Todos Santos Island	-16.21	18.21
Todos Santos Island	-14.99	19.43
Todos Santos Island	-15.55	18.55
Todos Santos Island	-16.22	18.09
Todos Santos Island	-15.4	18.05
Todos Santos Island	-16.74	16.85
Todos Santos Island	-14.51	18.89
Todos Santos Island	-14.39	18.36
Todos Santos Island	-14.36	18.65
Todos Santos Island	-16.08	18.63
Todos Santos Island	-15.51	19.29
Todos Santos Island	-15.77	18.42
Todos Santos Island	-15.49	18.99
Todos Santos Island	-14.15	19.43
Todos Santos Island	-15.73	18.75
Todos Santos Island	-15.84	18.07
Todos Santos Island	-14.92	18.92
Todos Santos Island	-15.78	17.97
Todos Santos Island	-15.72	18.64
Todos Santos Island	-16.23	17.6
Todos Santos Island	-15.49	17.93
Todos Santos Island	-15.67	18.99
Todos Santos Island	-15.82	18.49
Todos Santos Island	-16.64	18.61
Todos Santos Island	-16.62	17.16
Todos Santos Island	-16.57	18.21
Todos Santos Island	-15.94	18.32
Todos Santos Island	-15.79	19.46
Todos Santos Island	-15.05	18.45
Todos Santos Island	-15.79	18.03
Todos Santos Island	-15.94	18.53
Todos Santos Island	-17.1	17.52
Todos Santos Island	-13.95	18.34
Todos Santos Island	-13.56	18.81
Punta Banda Estuary	-15.2	18.95
Punta Banda Estuary	-15.27	18.7
Punta Banda Estuary	-15.76	18.8
Punta Banda Estuary	-16.08	18.95
Punta Banda Estuary	-14.74	18.34
Punta Banda Estuary	-14.9	19.1
Punta Banda Estuary	-15.35	18.89
Punta Banda Estuary	-14.2	18.1
Punta Banda Estuary	-14.94	19.19
Punta Banda Estuary	-15.04	19.22
Punta Banda Estuary	-15.42	19.58
Punta Banda Estuary	-15.88	19.16
San Jeronimo Island	-15.22	19.31
San Jeronimo Island	-14.94	19.2
San Jeronimo Island	-16.15	19.85
San Jeronimo Island	-15.13	19.39
San Jeronimo Island	-15	18.87
San Jeronimo Island	-16.39	19.17
San Jeronimo Island	-15.15	18.82
San Jeronimo Island	-15.31	19.29
San Jeronimo Island	-14.87	19.81
San Jeronimo Island	-14.41	18.37
San Jeronimo Island	-14.61	18.73
San Jeronimo Island	-17.31	19.47
San Jeronimo Island	-16.79	18.2
San Jeronimo Island	-17.13	18.26
San Jeronimo Island	-16.46	19.88
San Jeronimo Island	-16.98	19.26
San Jeronimo Island	-14.98	18.66
San Jeronimo Island	-16.02	19.8
San Jeronimo Island	-15.09	18.71
San Jeronimo Island	-15.81	19.25
San Jeronimo Island	-16.47	20.33
San Jeronimo Island	-16.56	19.13
San Jeronimo Island	-15.33	18.92
San Jeronimo Island	-14.44	19.34
San Jeronimo Island	-15.25	18.66
San Jeronimo Island	-16.1	19.29
San Jeronimo Island	-16.38	19.48
San Jeronimo Island	-16.87	19.38
San Jeronimo Island	-14.53	19.18
Natividad Island	-15.65	17.07
Natividad Island	-15.8	19.36
Natividad Island	-16.44	19.8
Natividad Island	-15.88	19.65
Natividad Island	-15.44	19.68
Natividad Island	-16.16	19.53
Natividad Island	-15.98	19.3
Natividad Island	-17.08	18.41
Natividad Island	-15.06	19.57
Natividad Island	-15.91	18.86
Natividad Island	-16.32	18.03
Natividad Island	-16.73	18.74
Natividad Island	-16.41	19.59
Natividad Island	-15.85	18.51
Natividad Island	-18.26	18.29
Natividad Island	-17.2	18.58
Natividad Island	-17.26	19.82
Natividad Island	-17.14	19.33
Natividad Island	-16.81	19.18
Natividad Island	-16.81	18.46
Natividad Island	-16.55	19.25
Natividad Island	-16.73	18.7
Natividad Island	-16.69	17.65
Natividad Island	-17.17	19.32
Natividad Island	-16.98	19.16
Natividad Island	-16.45	18.85
Natividad Island	-17.88	17.87
San Roque Island	-15.81	19.15
San Roque Island	-14.67	19.51
San Roque Island	-16.14	19.04
San Roque Island	-16.52	19.47
San Roque Island	-15.19	20.04
San Roque Island	-16.39	21.55
San Roque Island	-16.76	19.74
San Roque Island	-16.34	19.98
San Roque Island	-15.51	19.7
San Roque Island	-16.55	20.01
San Roque Island	-16.55	19.54
San Roque Island	-14.43	19.72
San Roque Island	-16.08	19.73
San Roque Island	-16.71	19.73
San Roque Island	-16.48	19.94
San Roque Island	-16.3	20.14
San Roque Island	-15.8	19.65
San Roque Island	-16.21	18.99
San Roque Island	-16.72	20.28
San Roque Island	-16.82	19.64
San Roque Island	-15.78	19.69
San Roque Island	-15.74	19.51
San Roque Island	-16.48	19.88
San Roque Island	-16.43	19.55
San Roque Island	-15.05	19.92
San Roque Island	-15.22	19.58
San Roque Island	-15.79	19.71
San Roque Island	-16.4	19.81
San Roque Island	-15.7	19.79
San Roque Island	-16.14	19.82
San Roque Island	-15.02	19.9
